# Supplementary material for: The Histone Acetyltransferase GCN5 and the Associated Coactivators ADA2: From Evolution of the SAGA Complex to the Biological Roles in Plants
Source: Plants (Basel). 2021 Feb 5;10(2):308. doi: 10.3390/plants10020308 (PMC7915528; doi:10.3390/plants10020308)
Supplement: Supplementary file 1 [file plants-10-00308-s001.zip]

Archive with 4 entries (3 files):
- plants-1083604-supplementary.v2-proof/
- plants-1083604-supplementary.v2-proof/2021-01-04-Suppdata.xlsx
- plants-1083604-supplementary.v2-proof/2021-01-23-Supplementary Table 1&2.docx
- plants-1083604-supplementary.v2-proof/Figure S1-ada2-viridiplantae.docx
