# Supplementary material for: The Histone Acetyltransferase GCN5 and the Associated Coactivators ADA2: From Evolution of the SAGA Complex to the Biological Roles in Plants
Source: Plants (Basel). 2021 Feb 5;10(2):308. doi: 10.3390/plants10020308 (PMC7915528; doi:10.3390/plants10020308)
Supplement: Supplementary file 1 [file plants-10-00308-s001.zip › plants-1083604-supplementary.v2-proof/2021-01-04-Suppdata.xlsx]

## Sheet: Φύλλο1
		GCN5	ADA2b	ADA2a	SGF29a	SGF29b	ADA3a	ADA3b
Green algae
1	Micromonas commoda	XP_002501400	XP_002502862		XP_002502131
2	Micromonas pusilla	XP_003058886	XP_003060975		XP_003057399
3	Ostreococcus tauri	XP_022840971	XP_003082628	OUS46261.1	XP_022838994
4	Ostreococcus lucimarinus CCE9901	XP_001419344	XP_001420946	XP_001422948	XP_001417743
5	Gonium pectorale	KXZ47947	KXZ47602
6	Bathycoccus prasinos	XP_007515243	XP_007508385		XP_007514156
7	Tetrabaena socialis	PNH02069	PNH00557
8	Coccomyxa subellipsoidea C-169	XP_005645932	XP_005647424
9	Chlamydomonas reinhardtii	XP_001696370	PNW86501
10	Chloropicon primus	QDZ21226	QDZ24601		QDZ17837
11	Volvox carteri f. nagariensis	XP_002946097	XP_002952656
12	Trebouxia sp. A1-2	KAA6420891
13	Scenedesmus sp. NREL 46B-D3	KAF6263907	KAF6261983
14	Chlamydomonas eustigma	GAX80984	GAX82593	GAX86040
15	Auxenochlorella protothecoides	XP_011400665	XP_011402112
16	Chlorella sorokiniana	PRW60054	PRW56050
17	Chlorella variabilis	XP_005843000	XP_005851052
18	Helicosporidium sp. ATCC 50920	KDD73121	KDD74844
19	Micractinium conductrix	PSC71001	PSC69078
21	Raphidocelis subcapitata	GBF97233	GBF98012
22	Haematococcus lacustris	GFH32473	GFH06477
23	Dunaliella salina	KAF5832596	KAF5833438
24	Monoraphidium neglectum		XP_013899189
Streptophyta
25	Klebsormidium nitens	GAQ81754	GAQ80026.1		GAQ86412		GAQ85009
26	Chara braunii	GBG88064	GBG73232.1		GBG67899		GBG71563
Mosses
27	Physcomitrella patens	XP_024397325	XP_024361816.1	XP_024363191.1	XP_024402536	XP_024402535	XP 024396606.1	XP 024362698.1	XP 024357778.1	XP 024357869.1
28	Ceratodon purpureus	KAG0568215.1	KAG0554381		KAG0557710	KAG0601902	KAG0568215
Liverworts
29	Marchantia polymorpha	PTQ27678	PTQ42486.1		PTQ35022	PTQ46986	PTQ39807.1
30	Marchantia polymorpha subsp. ruderalis	OAE48795	OAE33033.1		BBN16143	BBN17381	BBM97566
club-mosses
31	Selaginella moellendorffii	XP_024527815	XP_024533052.1		XP_002968194	XP_002976182	XP_024526330	XP_002968380
ferns
32	Adiantum capillus-veneris	MBC9844984	MBC9848802.1		MBC9855903		MBC9852379.1
seed plants
33	Picea sitchensis (Sitka spruce)	ABR17676	ADE75766.1		ABK23776
flowering plants
34	Amborella trichopoda	XP_020519992	XP_011625124		XP_020527620		XP 006840558.3	XP 020529613.1
35	Nymphaea colorata	XP_031487712	XP_031492465		XP_031480393		XP 031486726.1	XP 031499746.1
36	Nymphaea thermarum	KAF3781340	KAF3774768.1		KAF3780707		KAF3791587.1	KAF3780501.1
37	Nelumbo nucifera (sacred lotus)	XP_010246341	XP_019054856	XP_010252741	XP_010248674		XP 010262015.1	XP 010247365.1
38	Cinnamomum micranthum f. kanehirae	RWR87930	RWR96006.1				RWR78864.1
39	Tetracentron sinense				KAF8390510		KAF8388781.1
RANUNCULALES
40	Thalictrum thalictroides	KAF5207418	KAF5180867.1		KAF5181797		KAF5188912.1
41	Aquilegia coerulea	PIA31579	PIA58225	PIA28310	PIA51653	PIA62117	PIA64250.1
42	Macleaya cordata	OVA05355	OVA20155.1	OVA12002.1	OVA20587		OVA08397	OVA03569
43	Papaver somniferum (opium poppy)	XP_026423219	XP_026448040	XP_026438399	XP_026404219	XP_026379537	XP 026422057.1	XP 026398893.1
44	Coptis sinencis	KAF9604632.1			KAF9603263		KAF9612584	KAF9598755
45	Kingdonia uniflora	KAF6173416.1	KAF6145060		KAF6137132		KAF6152322.1
Monocots
46	Apostasia shenzhenica	PKA58300	PKA58661				PKA51890.1
47	Elaeis guineensis (African oil palm)	XP_010932858	XP_010907578	XP_029116970	XP_010906952		XP 010920810.1
48	Phalaenopsis equestris	XP_020591687	XP_020570651		XP_020573018		XP 020571688.1	XP 020583198.1
49	Phoenix dactylifera (date palm)	XP_017699419	XP_008780988	XP_008800601	XP_008804219		XP 008792777.1
50	Musa acuminata subsp. malaccensis	XP_009412359	XP_009402837		XP_009406369		XP 009387616.1
51	Musa balbisiana (Balbis banana)	THU68441	THU74195		THU51249		THU45734
52	Zostera marina	KMZ61125	KMZ71610		KMZ57307		KMZ66068.1	KMZ72344.1
53	Ananas comosus (pineapple)	XP_020090107	XP_020092928	OAY73609	XP_020107539		OAY74328.1
54	Dendrobium catenatum	XP_020703122	XP_020696921		XP_020680950	XP_020680949	PKU84252.1
55	Carex littledalei	KAF3326306	KAF3334559		KAF3334249		KAF3336964.1
56	Oryza meyeriana var. granulata	KAF0933371	KAF0915178		KAF0889520		KAF0925770.1
57	Digitaria exilis	CAB3499669	KAF8709781		KAF8659617		CAB3461765.1
58	Panicum hallii	XP_025793998	XP_025796153		XP_025806202		XP 025805892.1
59	Panicum hallii var. hallii	PUZ39028	PUZ37009		PUZ66894		PUZ66474.1
60	Oryza sativa Japonica Group (Japanese rice)	XP_015614202	Q75LL6		XP_015620349		XP 015639572.1
61	Oryza sativa (rice)	KAB8112757	KAB8093596		KAB8117253		KAB8099031.1
62	Sorghum bicolor (sorghum)	XP_002464623	XP_002463870		XP_021321858		XP_021311598
63	Setaria italica (foxtail millet)	XP_004983185	XP_004981760		XP_004962605		XP 004962389.1
64	Setaria viridis	XP_034571433	XP_034570333		XP_034586254		TKW27858.1
65	Triticum turgidum subsp. durum (durum wheat)	VAH15621	VAI22003	VAI36807	VAI29223		VAH18279.1	VAH18278.1
66	Asparagus officinalis (garden asparagus)	XP_020243157	XP_020271187		XP_020263992		ONK62480.1
67	Triticum aestivum (bread wheat)	QKE45377	QKE45382	QKE45383	KAF7064259		KAF6995480	KAF6989770	KAF6984289
68	Triticum dicoccoides		XP_037443444	XP_037436145	XP_037440088	XP_037435225
69	Aegilops tauschii subsp. tauschii	XP_020185587	XP_020149065		XP_020177014		XP 020184103.1
70	Hordeum vulgare	ADB92636	KAE8817073				KAE8770581.1
71	Oryza brachyantha (malo sina)	XP_015696995	XP_006651826		XP_006663959		XP 006654284.1
72	Panicum miliaceum	RLN18898	RLN42363				RLN31099.1
73	Triticum urartu	EMS66605	EMS62919				EMS45834.1
74	Zea mays	NP_001105145	NP_001105146		NP_001347148		XP_008674555.1
75	Brachypodium distachyon (stiff brome)	XP_003573924	XP_003559501		XP_003576694		XP 003568645.1
76	Eragrostis curvula (weeping love grass)	TVU31063	TVU44992		TVT97956		TVU18922
77	Vanilla planifolia	KAG0456765.1	KAG0465977		KAG0463527	KAG0464931	KAG0487546
78	Dichanthelium oligosanthes		OEL31274				OEL16719.1
EUDICOTS
ROSIDS
79	Tripterygium wilfordii	KAF5738880	KAF5737328	KAF5746168	KAF5740424	KAF5739588	KAF5748459.1
80	Cucumis sativus (cucumber)	XP_004134529	XP_004139515	XP_031744982	XP_004141115		XP 011660003.1
81	Cucumis melo (muskmelon)	XP_008439460	XP_008464277	XP_016900505	XP_008464931		XP 008450895.1
82	Cucurbita pepo subsp. pepo (vegetable marrow)	XP_023544902	XP_023542054	XP_023536233	XP_023530396	XP_023526086	XP 023515891.1
83	Cucurbita maxima (winter squash)	XP_022978606	XP_022967070	XP_022976658	XP_022989563	XP_022982679	XP 022987578.1
84	Cucurbita moschata (crookneck pumpkin)	XP_022926075	XP_022925352	XP_022936264	XP_022928184	XP_022935098	XP 022960946.1
85	Cucumis melo var. makuwa	KAA0052431	TYK15464	KAA0049795	KAA0057239		TYK10055.1
86	Momordica charantia (bitter melon)	XP_022146562	XP_022142568	XP_022135786	XP_022152208		XP 022147621.1
87	Arachis duranensis	XP_015969734	XP_015958984	XP_015938035	XP_020980838		XP 020988502.1
88	Arachis hypogaea (peanut)	XP_025604708	XP_025694061	XP_025657096	XP_025606179	XP_025606178	XP 025605584.1
89	Arachis ipaensis	XP_016204690	XP_016197560	XP_020959032	XP_016162320	XP_020960602	XP 016202360.1
90	Abrus precatorius (Indian licorice)	XP_027351680	XP_027362435	XP_027343936	XP_027346635		XP 027359948.1	XP 027330390.1
91	Vigna unguiculata (cowpea)	XP_027942476	XP_027933406	XP_027932094	XP_027903101		QCE13538.1	QCD80267.1
92	Senna tora	KAF7818378	KAF7840527	KAF7815204	KAF7801593		KAF7806763.1
93	Vigna radiata var. radiata (mung bean)	XP_014496262	XP_014516922	XP_014523682	XP_022633484		XP 014501376.1	XP 014509304.1
94	Glycine max (soybean)	XP_003553477	XP_006586771	XP_006593862	XP_014627610	XP_014627609	KRH12444.1	KRH37440.1
95	Glycine soja	XP_028216466	XP_028181231	XP_028198151	XP_028215994	XP_028215993	XP_028209885	XP_028196019
96	Prosopis alba	XP_028788595	XP_028754930	XP_028768988	XP_028778623	XP_028792954	XP 028753554.1
97	Vigna angularis (adzuki bean)	XP_017442966	XP_017434027	XP_017406530	XP_017418628		XP 017421895.1	XP 017430265.1
98	Vigna angularis var. angularis	BAT85487	BAT87550	BAT89000	BAT84836		BAT80071	BAT76844
99	Cicer arietinum (chickpea)	XP_004493735	XP_004486337	XP_012570081	XP_004514567		XP 004513449.1	XP 012573344.1
100	Spatholobus suberectus	TKY62404	TKY72253	TKY47885	TKY63183	TKY63182	TKY72826.1
101	Phaseolus vulgaris	XP_007162482	XP_007147630	XP_007145993	XP_007161762		XP 007138700.1	XP 007154624.1
102	Cajanus cajan (pigeon pea)	XP_020228062	XP_020221941	XP_020237926	XP_020227702	XP_020227701	KYP62240.1	KYP57572.1
103	Medicago truncatula (barrel medic)	XP_013449820	XP_003594266	XP_003601538	XP_024625321	XP_024626581	RHN64607.1
104	Lupinus angustifolius (narrow-leaved blue lupine)	XP_019457044	XP_019426397	XP_019438740	XP_019447450	XP_019438706	XP 019433723.1	XP 019417143.1	XP 019455047.1
105	Lupinus albus (white lupine)	KAE9621923	KAF1895390	KAF1882244	KAF1883798	KAF1858578	KAE9604693.1	KAE9587676.1	KAE9608149.1	KAE9602472.1	KAE9609903.1
106	Trifolium subterraneum	GAU33232	GAU38960		GAU29025		GAU41387.1	GAU33157.1
107	Trifollium pratense		PNY06312	PNY06101	PNY13717
108	Quercus lobata	XP_030947302	XP_030972601	XP_030973236	XP_030953760	XP_030973021	XP 030953035.1
109	Castanea mollissima (Chinese chestnut)	KAF3961695	KAF3975783	KAF3964090	KAF3963215	KAF3954572	KAF3976303.1
110	Quercus suber	XP_023886737	XP_023883248	XP_023875359	XP_023912378	XP_023887997	XP 023890105.1
111	Juglans regia (English walnut)	XP_018844563	XP_018823893	XP_018836315	XP_018809444	XP_035545257	XP 018846194.2
112	Morella rubra	KAB1208837	KAB1221705	KAB1222153	KAB1211706		KAB1209364.1
113	Carpinus fangiana	KAE7997711	KAE7995238	KAE8008270	KAE8021450		KAE7998510.1
114	Populus trichocarpa (black cottonwood)	XP_006386247	XP_024443401	XP_024441567	XP_024441936		PNS92831.1
115	Populus euphratica (Euphrates poplar)	XP_011026071	XP_011040180	XP_011010467	XP_011003111	XP_011005549	XP 011003357.1
116	Hevea brasiliensis (rubber tree)	XP_021673363	XP_021676495	XP_021676501	XP_021659926	XP_021669106	KAF2287191.1	KAF2297559.1
117	Jatropha curcas	XP_012092127	XP_012082182	XP_012071741	XP_012071805		XP 012076979.1
118	Ricinus communis (castor bean)	XP_002520973	XP_015577104	XP_015576574	XP_025013532		EEF48050.1
119	Populus alba (white poplar)	XP_034915149	XP_034898193	XP_034912098	XP_034916845		TKS13555.1
120	Populus deltoides	KAF9863725	KAF9830930	KAF9834838			KAF9849978
121	Manihot esculenta (cassava)	XP_021607353	OAY41152	OAY50856	OAY25639	OAY29535	XP 021597059.1
122	Populus tomentosa	AXY97682
123	Salix brachista	KAB5557503	KAB5551556	KAB5527726	KAB5521041		KAB5552547.1
124	Salix dunnii	KAF9686903	KAF9664382	KAF9669631	KAF9666339		KAF9674995.1
125	Cephalotus follicularis	GAV81026	GAV59866	GAV86755	GAV84436		GAV72982.1
126	Prunus mume (Japanese apricot)	XP_008235336	XP_008227439	XP_008229912	XP_008230505		XP 016651753.1
127	Prunus armeniaca (apricot)	CAB4291614	CAB4275621	CAB4304977	CAB4275334		CAB4288209.1
128	Malus baccata	TQD87339	TQD92213	TQD92213	TQD73369	TQD98158
129	Prunus avium (sweet cherry)	XP_021821921	XP_021831703	XP_021805857	XP_021813981	XP_021813957	XP 021804889.1
130	Prunus dulcis (almond)	XP_034227042	XP_034213860	XP_034207041	XP_034210268	BBH00465	XP 034223960.1
131	Prunus persica (peach)	XP_007201717	XP_007211885	XP_020415167	XP_007215804		ONH97672.1
132	Malus domestica (apple)	XP_017190686	XP_028943516	XP_028954756	XP_008341373	XP_017189582	XP 028944583.1
133	Pyrus x bretschneideri (Chinese white pear)	XP_009367755	XP_009342203	XP_009343465	XP_009370348	XP_009371749	XP 018504099.1
134	Pyrus ussuriensis x Pyrus communis	KAB2602006	KAB2637617	KAB2631914	KAB2610146	KAB2614011	KAB2604310.1
135	Rosa chinensis	XP_024163329	XP_024156694	XP_024185528	XP_024183012		XP 024177554.1
136	Fragaria vesca subsp. vesca	XP_004289890	XP_004293386	XP_011467297	XP_011468203	XP_011468206	XP 011460397.1
137	Mucuna pruriens		RDX78766	RDX63151	RDX91696
138	Ziziphus jujuba (common jujube)	XP_015891394	XP_024930807	XP_015900772	XP_015879004		XP 015889280.1
139	Rhamnella rubrinervis	KAF3436227	KAF3451863	KAF3443260	KAF3444555		KAF3439638.1
140	Prunus yedoensis var. nudiflora	PQM40012	PQP96255	PQQ20761	PQQ13221		PQQ08869.1
141	Morus notabilis	EXB26563	XP_010087637	XP_024026327	XP_024030315		EXB38890.1
142	Cannabis sativa	XP_030498501	XP_030491066	XP_030483919	XP_030484340	XP_030484339	KAF4391918.1
143	Parasponia andersonii	PON54399	PON38112	PON46048	PON36618		PON39417.1
144	Trema orientale	PON95009	PON90270	PON55049	PON33188		PON84452.1
145	Vitis vinifera (wine grape)	XP_002275146	XP_010646250	XP_010657463	XP_003633806		XP 019078614.1
146	Vitis riparia (riverbank grape)	XP_034691767	XP_034698673	XP_034702310	XP_034708074		XP 034699540.1
147	Arabidopsis thaliana	NP_567002	NP_567495	NP_566317	NP_189382	NP_198871	NP 194708.1	NP 001324482.1
148	Capsella rubella	XP_006290763	XP_006285376	XP_006297371	XP_023638537	XP_023634134	XP 023639695.1	XP 006299093.1
149	Arabidopsis lyrata subsp. lyrata	XP_020881310	XP_020873971	XP_002884665	XP_020880918	XP_020875682	XP 020872848.1	XP 020887289.1
150	Camelina sativa	XP_010427168	XP_010449793	XP_010457040	XP_010502748	XP_010441206	XP 010489484.1
151	Arabis alpina	KFK34703	KFK26542	KFK38232	KFK33668
152	Arabis nemorensis	VVB05676	VVA93431	VVA96852	VVB04225		VVB11109.1	VVA99621.1
153	Microthlaspi erraticum	CAA7046142	CAA7046308	CAA7050967	CAA7046575	CAA7055227	CAA7048849.1	CAA7022255.1
154	Eutrema salsugineum	XP_006403556	XP_006414353	XP_006407803	XP_024007081		XP 006412807.1	XP 006409061.2
155	Tarenaya hassleriana	XP_010520631	XP_010540843	XP_010551961	XP_010528211	XP_010554079	XP 010548658.1	XP 010541084.1
156	Brassica cretica	KAF2566620	KAF2616610	KAF3605343			KAF3488327.1	KAF3595007.1	KAF2549728.1
157	Brassica oleracea (wild cabbage)	VDD09919	VDD55137	VDD47066	VDD38610	VDD26297
158	Brassica oleracea var. oleracea	XP_013631281	XP_013604354	XP_013598670	XP_013595323	XP_013618491	XP 013598523.1	XP 013598107.1	XP 013598208.1	XP 013598278.1
159	Brassica napus (rape)	XP_013660708	XP_013655732	XP_022572468	XP_013644642	XP_013724823	CDY43525.1	CDY12863.1	XP 013652737.1
160	Brassica rapa (field mustard)	XP_009139228	XP_009124520	XP_033148224	XP_009151962	XP_009129411	XP 009128466.1	RID52713.1
161	Sinapis alba		KAF8082955	KAF8082606	KAF3595497	KAF2551294	KAF8048959.1
162	Carica papaya (papaya)	XP_021898003	XP_021902078	XP_021895421	XP_021891994		XP_021901471
163	Raphanus sativus (radish)	XP_018477498	XP_018451532	XP_018492581	XP_018483866		XP 018438588.1	XP 018440108.1
164	Citrus clementina	XP_006443939	XP_024047803	XP_024047094	XP_006446634	XP_006446635	ESR64774.1
165	Citrus sinensis (sweet orange)	XP_006479612	XP_006467294	XP_006469487	XP_006470216	KDO49033	KDO55433.1
166	Gossypium tomentosum	TYH43678	TYH53236	TYH73681	TYI20788	TYH76216	TYH69151.1	TYI25203.1	TYH60779.1	TYI17294.1	TYH65993.1
167	Gossypium barbadense (sea-island cotton)	KAB2003531	KAB2012275	KAB2031772	KAB2075754	KAB2002545	KAB2027445.1	KAB2079889.1	KAB2019672.1	KAB2072415.1	KAB2077108.1	KAB2024391.1
168	Gossypium darwinii	TYG45064	TYG53209	TYG70841	TYH20017	TYG73043	TYG66892.1	TYH15334.1	TYG59784.1	TYH08419.1	TYG64219.1
169	Gossypium davidsonii		MBA0615139	MBA0624560	MBA0605906	MBA0630331	MBA0604054.1	MBA0626164.1
170	Gossypium mustelinum	TYI55434	TYJ17763	TYI84015	TYJ28328	TYJ37586	TYI79639.1	TYJ32425.1	TYI71779.1	TYJ24935.1	TYI76589.1
171	Pistacia vera	XP_031269902	XP_031273471	XP_031264776	XP_031260138		XP 031255695.1
172	Gossypium hirsutum (cotton)	XP_016710471	XP_016668750	XP_016685607	XP_016712717	XP_016678988	XP 016719684.1	XP 016682452.1
173	Gossypium klotzschianum		MBA0660156		MBA0640855		MBA0672961.1	MBA0661759.1
174	Gossypium laxum		MBA0721492		MBA0705056		MBA0722752.1
175	Gossypium lobatum		MBA0566764				MBA0547701.1	MBA0568096.1
176	Gossypium schwendimanii		MBA0865202	MBA0857350	MBA0847407	MBA0881675	MBA0879979.1	MBA0867549.1
177	Gossypium trilobum		MBA0776146		MBA0758650	MBA0789034	MBA0788827.1	MBA0756868.1	MBA0777559.1
178	Hibiscus cannabinus	QBQ34206					KAE8712542.1	KAE8671437.1	KAE8664340.1
179	Hibiscus syriacus		KAE8731015	KAE8732051	KAE8697447	KAE8710034
180	Gossypium raimondii	XP_012490634	XP_012484629	XP_012448317	XP_012445120	XP_012458691	KJB54431.1	XP 012478065.1
181	Durio zibethinus	XP_022771190	XP_022720722	XP_022733546	XP_022774358	XP_022741341	XP 022754846.1	XP 022730147.1	XP 022730148.1
182	Herrania umbratica	XP_021279695	XP_021293995	XP_021293192	XP_021299006		XP 021275591.1
183	Punica granatum (pomegranate)	XP_031372979	XP_031393500	XP_031394516	XP_031403293	XP_031382086	OWM83085.1
184	Citrus unshiu	GAY55771	GAY35394	GAY53108	GAY61318		GAY57266.1
185	Theobroma cacao (cacao)	EOX94594	XP_007026320	XP_007045538	XP_017975467		EOY30366.1
186	Rhodamnia argentea	XP_030545979	XP_030514080	XP_030539748	XP_030530861		XP 030530058.1
187	Eucalyptus grandis	XP_010038046	XP_018730475	XP_010045771	XP_010033342		XP 010047527.1
188	Gossypium arboreum	XP_017628551	XP_017612085	XP_017603114	XP_017640131	XP_017629534	KHG01804.1	XP 017612113.1	KHF97707.1
189	Corchorus olitorius	OMP08818	OMP07958	OMO72417	OMO69273
190	Gossypium australe	KAA3474963	KAA3455614	KAA3453306	KAA3475480	KAA3459417	KAA3490311.1	KAA3457879.1
191	Syzygium oleosum	XP_030451478	XP_030471165	XP_030460415	XP_030447528		XP 030448379.1
192	Corchorus capsularis	OMO78410	OMO65317	OMO98986	OMO59321		OMO67240.1
193	Acer yangbiense		TXG69756	TXG55524	TXG54740		TXG61608.1
ASTERIDS
194	Olea europaea var. sylvestris	XP_022898232.1	XP_022848257	XP_022877888	XP_022895089	XP_022865026	XP 022842534.1
195	Sesamum indicum	XP_011082596.1	XP_011086259	XP_011085400	XP_011097368	XP_011101805	XP 011093770.1
196	Nyssa sinensis	KAA8543307.1	KAA8519204.1	KAA8526614.1	KAA8530176		KAA8534812.1
197	Nicotiana tabacum	XP_016464427.1	XP_016449025	XP_016481397	XP_016442635	XP_016475951	XP 016486853.1
198	Lactuca sativa	XP_023773048.1	XP_023770070		XP_023735227		XP 023771265.1
199	Solanum lycopersicum (tomato)	XP_004248823	XP_004239816	XP_010323889	XP_010315955		XP 004243740.1
200	Nicotiana tomentosiformis	XP_033516315	XP_009609286	XP_009608209	XP_009617584	XP_033516467	XP 018625511.1
201	Nicotiana attenuata	XP_019230023	OIT03163	OIT00111	XP_019236778		OIT08269.1
202	Nicotiana sylvestris (wood tobacco)	XP_009786542	XP_009803649	XP_009766401	XP_009771356		XP 009797849.1
203	Lactuca saligna	CAB4112548	CAB4098562		CAB4095231		CAB4109415.1
204	Solanum pennellii	XP_015056421	XP_015074692	XP_027774461	XP_015066531		XP 015082325.1
205	Solanum tuberosum (potato)	XP_006341330	XP_006365843	XP_006367401	XP_006338632		XP 006342329.1
206	Solanum chilense		TMW86970	TMW95035	TMX04098		TMW97036.1
207	Capsicum annuum	XP_016545281	XP_016554172	XP_016580486	XP_016561643	KAF3616623	KAF3614111.1	XP 016572816.1
208	Capsicum baccatum		PHT49062	PHT43027	PHT57094		PHT42765.1	PHT48301.1
209	Capsicum chilense		PHU11830	PHU18783			PHU28942.1	PHU17810.1
210	Erythranthe guttata (spotted monkey flower)	EYU17891	EYU33841	EYU43182	XP_012849931		EYU26428.1
211	Helianthus annuus (common sunflower)	XP_021987413	XP_035836506		XP_022012580	XP_021982350	XP 021970383.1	XP 022027163.1
212	Cuscuta australis	RAL47679	RAL37892	RAL41874	RAL40932		RAL37099.1
213	Cuscuta campestris	VFQ68240	VFQ97819	VFQ82390	VFQ91870
214	Ipomoea nil (Japanese morning glory)	XP_019188542	XP_019176987	XP_019193880	XP_019183514		XP 019192149.1
215	Actinidia chinensis var. chinensis	PSS14586	PSR98386	PSS06458	PSR87546		PSS15495.1
216	Ipomoea triloba (trilobed morning glory)	XP_031123093	XP_031118687	XP_031105327	XP_031116104		XP 031109527.1
217	Olea europaea subsp. europaea	CAA3003236	CAA3030695	CAA2999249	CAA3021641	CAA3021642
218	Coffea eugenioides	XP_027178603	XP_027185891	XP_027170025	XP_027153529		XP 027176592.1
219	Striga asiatica	GER55294	GER56332	GER48270	GER33320		GER56921.1
220	Camellia sinensis	XP_028081486	XP_028076478	XP_028115819	XP_028118726	XP_028118777	THG12491.1
221	Cynara cardunculus var. scolymus	XP_024981936	KVH93200		XP_024978552		KVI12220.1	KVH93993.1	KVI01149.1
222	Daucus carota subsp. sativus	XP_017253609	XP_017258848		XP_017244110		XP 017241512.1	XP 017222705.1
223	Coffea arabica (coffee)	XP_027095882	XP_027088380	XP_027064377	XP_027102023		XP 027066477.1
224	Dorcoceras hygrometricum	KZV30405	KZV35581	KZV31355	KZV15149		KZV50855.1
225	Artemisia annua (sweet wormwood)	PWA77834	PWA57565		PWA59634		PWA97785.1
226	Actinidia rufa	GFY98832	GFZ10637	GFY97698	GFY87248		GFY98476.1
227	Rhododendron simsii	KAF7120049	KAF7150389	KAF7145584	KAF7130070	KAF7136063	KAF7143754.1
228	Coffea canephora	CDP03687	CDP04511	CDP17436	CDP16615	CDP16013	CDP03130.1
229	Salvia splendens	TEY88088	TEY65016	TEY66568	TEY89846	TEY63439	TEY34188.1
230	Mikania micrantha	KAD6120038	KAD6794397		KAD6796067		KAD5317420.1
231	Tanacetum cinerariifolium	GEX77836	GEV47302		GEW22456		GEX43829.1
232	Phtheirospermum japonicum	GFP81968	GFQ05362	GFP84885	GFQ06253	GFQ07687	GFP79433.1
233	Rhododendron williamsianum	KAE9460697	KAE9452772	KAE9456366	KAE9449052	KAE9466435	KAE9448799.1
CARYOPHYLALES
234	Chenopodium quinoa (quinoa)	XP_021764323	XP_021718307	XP_021766757	XP_021775466	XP_021744965	XP_021730540
235	Spinacia oleracea (spinach)	XP_021843761	XP_021856198	XP_021865335	KNA21156	KNA21157	XP_021853914
236	Beta vulgaris subsp. vulgaris	KMT10265	XP_010681286	XP_01068664	XP_019103110	XP_010667215	XP_010667340
